# Supplementary material for: Genetic Environment Surrounding blaOXA-55-like in Clinical Isolates of Shewanella algae Clade and Enhanced Expression of blaOXA-55-like in a Carbapenem-Resistant Isolate
Source: mSphere. 2021 Oct 13;6(5):e00593-21. doi: 10.1128/mSphere.00593-21 (PMC8513682; doi:10.1128/mSphere.00593-21)
Supplement: TABLE S1 [file msphere.00593-21-st001.xlsx]

## Sheet: Sheet1
Table S1. Whole genome sequencing data of Shewanella spp. collected from GenBank and used in this study.
Strain name	Accession number	Species identified by ANI
Shewanella algae strain C6G3	NZ_JPMA00000000.1	S. algae
Shewanella algae strain CCU101	NZ_CP018456.1	S. algae
Shewanella algae strain CSB04KR	NZ_MBFW00000000.1	S. algae
Shewanella algae JCM 14758	NZ_BALL00000000.1	S. algae
Shewanella algae strain KC-Na-R1	NZ_CP033575.1	S. algae
Shewanella algae strain MARS 14	NZ_LN810019.1	S. algae
Shewanella algae strain MN-01	NZ_LIRM00000000.1	S. algae
Shewanella algae strain SA2	NZ_LSHE00000000.1	S. algae
Shewanella algae strain Sh392	NZ_QFDC00000000.1	S. algae
Shewanella putrefaciens strain NCTC10738	NZ_UGYO00000000.1	S. algae
Shewanella putrefaciens strain NCTC12093	NZ_LR134303.1	S. algae
Shewanella amazonensis SB2B (type strain)	NC_008700.1	S. amazonensis
Shewanella baltica strain 128	NZ_CP028730.1	S. baltica
Shewanella baltica BA175	NZ_AEDE00000000.1	S. baltica
Shewanella baltica strain CW2	NZ_CP028355.1	S. baltica
Shewanella baltica strain NCTC10735 (type strain)	NZ_UGYM00000000.1	S. baltica
Shewanella baltica OS117	NC_017579.1	S. baltica
Shewanella baltica OS155	NC_009052.1	S. baltica
Shewanella baltica OS183	NZ_CM001435.1	S. baltica
Shewanella baltica OS185	NC_009665.1	S. baltica
Shewanella baltica OS195	NC_009997.1	S. baltica
Shewanella baltica OS223	NC_011663.1	S. baltica
Shewanella baltica OS625	NZ_AGEX00000000.1	S. baltica
Shewanella baltica OS678	NC_016901.1	S. baltica
Shewanella baltica strain NCTC10737	NZ_LR134321.1	S. baltica
Shewanella sp. Pdp11	NZ_CP015194.1	S. baltica
Shewanella sp. SACH	NZ_MPDG00000000.2	S. baltica
Shewanella carassii strain 08MAS2251 (type strain)	NZ_NGVS00000000.1	S. carassii
Shewanella algae strain BrY	NZ_MDKA00000000.1	S. chilikensis
Shewanella chilikensis strain JC5 (type strain)	NZ_NIJM00000000.1	S. chilikensis
Shewanella colwelliana strain CSB03KR	NZ_MCBT00000000.1	S. colwelliana
Shewanella decolorationis S12 (type strain)	NZ_AXZL00000000.1	S. decolorationis
Shewanella decolorationis strain sesselensis	NZ_CP037898.1	S. decolorationis
Shewanella denitrificans OS217 (type strain)	NC_007954.1	S. denitrificans
Shewanella donghaensis strain LT17 (type strain)	NZ_CP041783.1	S. donghaensis
Shewanella sp. 10N.286.48.B5	NZ_MCVG00000000.1	S. electrodiphila
Shewanella sp. 10N.286.52.B9	NZ_MCTY00000000.1	S. electrodiphila
Shewanella sp. 10N.286.52.C2	NZ_MCTV00000000.1	S. electrodiphila
Shewanella frigidimarina NCIMB 400	CP000447.1	S. frigidimarina
Shewanella sp. 11B5	NZ_PJAP00000000.1	S. frigidimarina
Shewanella sp. Bg11-22	NZ_PJAZ00000000.1	S. gelidimarina
Shewanella sp. Choline-02u-19	NZ_PJBE00000000.1	S. gelidimarina
Shewanella sp. GutCb	NZ_PJBL00000000.1	S. gelidimarina
Shewanella sp. GutDb-MelDb	NZ_PJBM00000000.1	S. gelidimarina
Shewanella halifaxensis strain 6JANF4-E-4	NZ_BFBQ00000000.1	S. halifaxensis
Shewanella halifaxensis HAW-EB4 (type strain)	NC_010334.1	S. halifaxensis
Shewanella hanedai strain JCM 20706 (type strain)	NZ_VKGK00000000.1	S. hanedai
Shewanella japonica strain KCTC 22435 (type strain)	NZ_CP020472.1	S. japonica
Shewanella sp. UCD-FRSSP16_17	NZ_LZFV00000000.1	S. japonica
Shewanella livingstonensis strain LMG 19866 (type strain)	NZ_CP034015.1	S. livingstonensis
Shewanella marisflavi strain ECSMB14101	NZ_CP041153.1	S. marisflavi
Shewanella marisflavi strain EP1	NZ_CP022272.1	S. marisflavi
Shewanella morhuae strain CW7	NZ_PYSG00000000.1	S. morhuae
Shewanella morhuae strain NCTC10736	NZ_UGYV00000000.1	S. morhuae
Shewanella oneidensis MR-1 (type strain)	NZ_CP053946.1	S. oneidensis
Shewanella pealeana ATCC 700345 (type strain)	NC_009901.1	S. pealeana
Shewanella piezotolerans WP3 (type strain)	NC_011566.1	S. piezotolerans
Shewanella sp. MEBiC00475	NZ_CP039928.1	S. polaris
Shewanella polaris strain SM1901	NZ_CP041036.1	S. polaris
Shewanella putrefaciens strain 97	NZ_QNSC00000000.1	S. profunda
Shewanella sp. WE21	NZ_CP023019.1	S. profunda
Shewanella sp. Actino-trap-3	NZ_PJCE00000000.1	S. psychromarinicola
Shewanella sp. M2	NZ_CP034073.1	S. psychromarinicola
Shewanella sp. R106	NZ_RKKB00000000.1	S. psychromarinicola
Shewanella psychrophila strain WP2 (type strain)	NZ_CP014782.1	S. psychrophila
Shewanella putrefaciens 200	NC_017566.1	S. putrefaciens
Shewanella putrefaciens CN-32	NC_009438.1	S. putrefaciens
Shewanella putrefaciens JCM 20190 (type strain)	NZ_BCUO00000000.1	S. putrefaciens
Shewanella putrefaciens strain NCTC10695	NZ_UGYP00000000.1	S. putrefaciens
Shewanella putrefaciens strain WS13	NZ_CP028435.1	S. putrefaciens
Shewanella sp. W3-18-1	NC_008750.1	S. putrefaciens
Shewanella sediminis HAW-EB3 (type strain)	NC_009831.1	S. sediminis
Shewanella putrefaciens strain NCTC12093	NZ_LR134303.1	S. seohaensis
Shewanella putrefaciens strain SA70	NZ_NGZL00000000.1	S. seohaensis
Shewanella sp. BC20	NZ_NHRI00000000.1	S. seohaensis
Shewanella sp. MR-4	NC_008321.1	S. seohaensis
Shewanella sp. MR-7	NC_008322.1	S. seohaensis
Shewanella woodyi ATCC 51908 (type strain)	NC_010506.1	S. woodyi
Shewanella xiamenensis strain AS58	NZ_PEGD00000000.1	S. xiamenensis
Shewanella xiamenensis strain DCB2-1	NZ_QFLG00000000.1	S. xiamenensis
Shewanella sp. FDAARGOS_354	NZ_CP022089.2	S. xiamenensis
Shewanella sp. POL2	NZ_AKZL00000000.1	S. xiamenensis
Shewanella benthica strain DB21MT-2 chromosome SHEWBE	NZ_LS483452.1	S. benthica
Shewanella vesiculosa strain LMG 24424 (type strain)	NZ_RKKD00000000.1	Shewanella sp. (unidentified)
Shewanella violacea DSS12 (type strain)	NC_014012.1	Shewanella sp. (unidentified)
Shewanella corallii strain A687	NZ_QRCS00000000.1	Shewanella sp. (unidentified)
Shewanella sp. cp20	NZ_JPII00000000.1	Shewanella sp. (unidentified)
Shewanella khirikhana strain TH2012	NZ_CP020373.1	Shewanella sp. (unidentified)
Shewanella sp. YLB-06	NZ_CP041614.1	Shewanella sp. (unidentified)
Shewanella sp. YLB-08	NZ_VJOS00000000.1	Shewanella sp. (unidentified)
Shewanella sp. 10N.286.51.B7	NZ_MCUF00000000.1	Shewanella sp. (unidentified)
Shewanella sp. ALD9	NZ_PJCD00000000.1	Shewanella sp. (unidentified)
Shewanella sp. ANA-3	NC_008577.1	Shewanella sp. (unidentified)
Shewanella sp. CG_4_10_14_3_um_filter_42_91 CG_4_10_14_3_um_filter_scaffold_0_c	PFJF01000023.1	Shewanella sp. (unidentified)
Shewanella maritima strain D4-2	NZ_CP036200.1	Shewanella sp. (unidentified)
Shewanella sp. SNU WT4 strain SNU WT1	NZ_CP041151.1	Shewanella sp. (unidentified)
